# Supplementary material for: Factors Associated with Refractive Prediction Error after Phacotrabeculectomy
Source: J Clin Med. 2023 Sep 1;12(17):5706. doi: 10.3390/jcm12175706 (PMC10488334; doi:10.3390/jcm12175706)
Supplement: Supplementary file 1 [file jcm-12-05706-s001.zip]

Archive with 2 entries (2 files):
- Supplemental table.pdf
- Supplemental video S1.html
